# Supplementary material for: Mammography Compliance for Arizona and New Mexico Hispanic and American Indian Women 2016–2018
Source: Int J Environ Res Public Health. 2023 Dec 22;21(1):19. doi: 10.3390/ijerph21010019 (PMC10815889; doi:10.3390/ijerph21010019)
Supplement: Supplementary file 1 [file ijerph-21-00019-s001.zip]

Archive with 1 entries (1 files):
- ijerph-2778668-supplementary.pdf
